# Supplementary material for: Macrophage Inflammatory Proteins (MIPs) Contribute to Malignant Potential of Colorectal Polyps and Modulate Likelihood of Cancerization Associated with Standard Risk Factors
Source: Int J Mol Sci. 2024 Jan 23;25(3):1383. doi: 10.3390/ijms25031383 (PMC10855842; doi:10.3390/ijms25031383)
Supplement: Supplementary file 1 [file ijms-25-01383-s001.zip]

Archive with 1 entries (1 files):
- ijms-2788651-supplementary.pdf
